# Supplementary material for: Infants Consider the Distributor’s Intentions in Resource Allocation
Source: Front Psychol. 2020 Oct 30;11:596213. doi: 10.3389/fpsyg.2020.596213 (PMC7661776; doi:10.3389/fpsyg.2020.596213)
Supplement: Supplementary file 1 [file Table_1.XLSX]

## Sheet: Data Supplement
	Condition	Test event	Age	Gender	Looking test event	Initial phase - fair trial (mean)	Initial phase - unfair trial (mean)
P1	experimental	fair	303	male	2.75	4.74	10.36
P2	experimental	fair	303	male	6.12	3.59	10.4
P3	experimental	fair	304	female	5.05	6.29	1.78
P4	experimental	fair	310	male	2.27	1.71	5.05
P5	experimental	fair	302	male	2.37	1.54	1.41
P6	experimental	fair	305	male	5.07	7.34	6.65
P7	experimental	fair	306	female	9.29	4.46	6.07
P8	experimental	fair	303	male	6.44	9.92	11.24
P9	experimental	unfair	314	male	21.73	0.15	1.76
P10	experimental	unfair	303	male	10.02	1.09	4.63
P11	experimental	unfair	306	male	12.75	11.32	18.02
P12	experimental	unfair	302	male	9	6.34	6.58
P13	experimental	unfair	301	male	7.97	3.75	2.01
P14	experimental	unfair	301	female	21.28	26.21	23.56
P15	experimental	unfair	300	female	4.11	3.77	7.12
P16	experimental	unfair	305	female	10.84	7.56	0
P17	inanimate-control	symmetric	299	male	2.78	5.28	0.87
P18	inanimate-control	symmetric	303	female	11.99	0.75	2.43
P19	inanimate-control	symmetric	305	female	10.11	0.97	1.26
P20	inanimate-control	symmetric	302	female	3.24	0.69	0.39
P21	inanimate-control	symmetric	299	female	23.06	1.52	25.84
P22	inanimate-control	symmetric	301	female	3.91	9.25	4.54
P23	inanimate-control	symmetric	300	female	16.45	6.92	6.82
P24	inanimate-control	symmetric	301	female	37.31	0	9.71
P25	inanimate-control	asymmetric	299	female	4.31	3.85	4.75
P26	inanimate-control	asymmetric	308	female	14.33	5.82	7.53
P27	inanimate-control	asymmetric	304	female	6.76	0.34	2.15
P28	inanimate-control	asymmetric	310	male	14.44	2.47	0
P29	inanimate-control	asymmetric	296	male	10.72	3.94	3.53
P30	inanimate-control	asymmetric	303	female	7.49	7.63	3.27
P31	inanimate-control	asymmetric	301	female	3.13	1.87	0
P32	inanimate-control	asymmetric	298	male	15.23	0	2.85
P33	affiliation-control	more-affiliative	313	female	9.69	12.34	2.01
P34	affiliation-control	more-affiliative	306	female	3.11	0.3	2.26
P35	affiliation-control	more-affiliative	318	male	11.14	7.19	5.45
P36	affiliation-control	more-affiliative	314	female	5.24	8.24	16.65
P37	affiliation-control	more-affiliative	306	male	11.69	9.78	9.17
P38	affiliation-control	more-affiliative	301	male	2.92	6.78	1.59
P39	affiliation-control	more-affiliative	309	male	2.9	4.49	0.12
P40	affiliation-control	more-affiliative	309	male	6.66	4.9	0.93
P41	affiliation-control	less-affiliative	301	female	15.64	4.65	6.21
P42	affiliation-control	less-affiliative	302	female	10.03	4.81	6.11
P43	affiliation-control	less-affiliative	312	male	8.35	2.07	0
P44	affiliation-control	less-affiliative	310	male	18.77	3.07	6.07
P45	affiliation-control	less-affiliative	319	male	11.91	2.81	5.94
P46	affiliation-control	less-affiliative	309	female	11.46	8.24	10.15
P47	affiliation-control	less-affiliative	292	male	4.37	8.89	2.07
P48	affiliation-control	less-affiliative	301	female	2.93	1.91	0.45
